# Supplementary material for: Health Literacy Environment of Breast and Cervical Cancer among Black African Women Globally: A Systematic Review Protocol of Mixed Methods
Source: Int J Environ Res Public Health. 2020 May 1;17(9):3158. doi: 10.3390/ijerph17093158 (PMC7246761; doi:10.3390/ijerph17093158)
Supplement: Supplementary file 1 [file ijerph-17-03158-s001.zip]

Archive with 1 entries (1 files):
- ijerph-762432-supplementary.docx
